# Supplementary material for: Promising Outcomes of Modified ALPPS for Staged Hepatectomy in Cholangiocarcinoma
Source: Cancers (Basel). 2023 Nov 28;15(23):5613. doi: 10.3390/cancers15235613 (PMC10705795; doi:10.3390/cancers15235613)
Supplement: Supplementary file 1 [file cancers-15-05613-s001.zip]

Archive with 1 entries (1 files):
- cancers-2714050-supplementary.pdf
